# Supplementary material for: Psychological Toll of the COVID-19 Pandemic: An In-Depth Exploration of Anxiety, Depression, and Insomnia and the Influence of Quarantine Measures on Daily Life
Source: Healthcare (Basel). 2023 Aug 29;11(17):2418. doi: 10.3390/healthcare11172418 (PMC10487588; doi:10.3390/healthcare11172418)
Supplement: Supplementary file 1 [file healthcare-11-02418-s001.zip]

Archive with 1 entries (1 files):
- healthcare-2531454-supplementary.pdf
